# Supplementary material for: Magic-angle-spinning NMR structure of the kinesin-1 motor domain assembled with microtubules reveals the elusive neck linker orientation
Source: Nat Commun. 2022 Nov 10;13:6795. doi: 10.1038/s41467-022-34026-w (PMC9649657; doi:10.1038/s41467-022-34026-w)
Supplement: Supplementary file 3 — Source Data [file 41467_2022_34026_MOESM3_ESM.xlsx]

## Sheet: Figure 1b
Uncropped gels for Figure 1b

## Sheet: Supplementary Figure 1a
Uncropped gels for Supplementary Figure 1a

## Sheet: Supplementary Figure 1b
Uncropped gels for Supplementary Figure 1b

## Sheet: Supplementary Figure 1c
Uncropped gels for Supplementary Figure 1c
